# Supplementary material for: Low Antenatal Care Number of Consultations Is Associated with Gestational Weight Gain and Birth Weight of Offspring of Teenage Mothers: A Study Based on Colombian and Mexican Cohorts
Source: Nutrients. 2024 Oct 31;16(21):3726. doi: 10.3390/nu16213726 (PMC11547604; doi:10.3390/nu16213726)
Supplement: Supplementary file 1 [file nutrients-16-03726-s001.zip]

Archive with 1 entries (1 files):
- nutrients-3271703-supplementary.pdf
